# Supplementary material for: R103 and R115 Affinity Mutants of ATeam ATP Biosensors
Source: Sensors (Basel). 2025 Oct 6;25(19):6180. doi: 10.3390/s25196180 (PMC12527034; doi:10.3390/s25196180)
Supplement: Supplementary file 1 [file sensors-25-06180-s001.zip]

Archive with 1 entries (1 files):
- sensors-3835622-supplementary.pdf
